# Supplementary material for: Gemfibrozil-Induced Intracellular Triglyceride Increase in SH-SY5Y, HEK and Calu-3 Cells
Source: Int J Mol Sci. 2023 Feb 3;24(3):2972. doi: 10.3390/ijms24032972 (PMC9917468; doi:10.3390/ijms24032972)
Supplement: Supplementary file 1 [file ijms-24-02972-s001.zip]

Archive with 2 entries (2 files):
- ijms-2158195_supplemental table.xlsx
- ijms-2158195_supplementary materials.pdf
